# Supplementary material for: Diagnostic Utility of TSSC3 and RB1 Immunohistochemistry in Hydatidiform Mole
Source: Int J Mol Sci. 2023 Jun 2;24(11):9656. doi: 10.3390/ijms24119656 (PMC10253801; doi:10.3390/ijms24119656)
Supplement: Supplementary file 1 [file ijms-24-09656-s001.zip]

Archive with 1 entries (1 files):
- ijms-2404562-supplementary.pdf
